# Supplementary material for: State-Dependent Blockade of Dorsal Root Ganglion Voltage-Gated Na+ Channels by Anethole
Source: Int J Mol Sci. 2024 Jan 14;25(2):1034. doi: 10.3390/ijms25021034 (PMC10816912; doi:10.3390/ijms25021034)
Supplement: Supplementary file 1 [file ijms-25-01034-s001.zip]

Archive with 1 entries (1 files):
- ijms-2786713-supplementary.pdf
